# Supplementary material for: NMR-based metabolic characterization of chicken tissues and biofluids: a model for avian research
Source: Metabolomics. 2016 Sep 15;12(10):157. doi: 10.1007/s11306-016-1105-7 (PMC5025519; doi:10.1007/s11306-016-1105-7)
Supplement: Supplementary file 3 — Supplementary material 3 (XLSX 25 kb) [file 11306_2016_1105_MOESM3_ESM.xlsx]

## Sheet: Sheet1
	Zone	N	Metabolites
A	1	1	Malate
	2	4	3-Hydroxybutyrate, Glutathione, Glycerophosphocholine, Glycogen
	3	3	Citrate, Ornithine, scyllo-inositol
	5	2	Lipoprotein HDl and VLDL
	7	2	Serine, Xanthine
	8	1	Trimethylamine N-oxide
	9	4	Lysine, Nicotinurate, O-Phosphocholine, Tryptophan
	10	1	Creatinine
	11	28	Acetate, Alanine, β-Alanine, Betaine, Choline, Creatine, Formate, α and β-Glucose, Glutamate, Glutamine, Glycerol, Glycine, Histidine, Hypoxanthine, Isoleucine, Lactate, Leucine, Methionine, myo-inositol, Phenylalanine, Proline, Succinate, Taurine, Threonine, Tyrosine, Uracil, Valine
	12	1	Asparagine
	13	1	Fumarate
	14	2	Arginine,Aspartate
	15	2	Ascorbate, Cysteine
B	1	10	4-Aminobutyrate, Ascorbate, Carnitine, Ethanolamine, Glutarate, Hypoxanthine, Taurine, Trimethylamine N-oxide, Uracil, Xanthine
	2	5	β-Alanine, AMP, Anserine, Inosine, Succinate
	3	5	Aspartate, α-Galactose, β-Galactose, Ornithine, Tryptophan
	4	5	α-Manose, β-Manose, UDP-glucose, UDP-N-acetyl glucose, Uridine
	5	2	Carnosine, Nicotinurate
	7	1	Arginine
	8	4	Betaine, Fumarate, Glutamine, Glycine
	9	2	α-Glucose, β-Glucose
	10	10	Asparagine, Citrate, Histidine, Lipoproteins (HDL), Lipoproteins (VLDL), Lysine, Methionine, O-Phosphocholine, Serine, Threonine
	11	8	Alanine, Glutamate, Isoleucine, Leucine, Phenylalanine, Proline, Tyrosine, Valine
	13	2	Choline, myo-Inositol
	14	4	Acetate, Creatine, Glycerol, Lactate
	15	1	Formate
C	1	1	3-Hydroxyphenylacetate
	2	2	Glycerol, Isobutyrate
	3	1	Ethanolamine
	4	13	2-Hydroxybutyrate, 3-Hydroxyisobutyrate, Dimethylamine, α-Galactose, β-Galactose, α-Glucose, β-Glucose, Lipoproteins (HDL), Lipoproteins (VLDL), Methylamine, N-Acetylglucosamine, N-acetyltyrosine, Trigonelline
	6	3	β-Alanine, Asparagine, Serine
	7	2	Citrate, Lysine
	8	11	Cysteine, Fumarate, Histidine, Hypoxanthine, Inosine, mho-inositol, Nicotinurate, O-Phosphocholine, Taurine, Uracil, Xanthine
	9	1	Threonine
	11	23	Acetate, Alanine, Aspartate, Betaine, Butyrate, Choline, Creatine, Creatinine, Formate, Glutamate, Glutamine, Glycine, Isoleucine, Lactate, Leucine, Methionine, Phenylalanine Proline, Succinate, Trimethylamine N-oxide, Tryptophan, Tyrosine, Valine
	12	1	Valerate
	14	1	Propionate
